# Supplementary material for: FRED (A Framework for Reconstructing Epidemic Dynamics): an open-source software system for modeling infectious diseases and control strategies using census-based populations
Source: BMC Public Health. 2013 Oct 8;13:940. doi: 10.1186/1471-2458-13-940 (PMC3852955; doi:10.1186/1471-2458-13-940)
Supplement: Additional file 1 — FRED Distribution Version 2.2.1. This file contains the FRED distribution, including source files, installation instructions, required input files, and documentation. Unpack the file and see the file FRED/README.txt for further installation instructions. [file 1471-2458-13-940-S1.tgz]

Archive with 1 entries (1 files):
- Additional_File_1.txt
